# Supplementary material for: ChIP-PaM: an algorithm to identify protein-DNA interaction using ChIP-Seq data
Source: Theor Biol Med Model. 2010 Jun 3;7:18. doi: 10.1186/1742-4682-7-18 (PMC2893127; doi:10.1186/1742-4682-7-18)
Supplement: Additional file 1 — The common genes identified by three algorithms. The file contains the 2,651 common genes that are identified by all three algorithms: ChIP-PaM, PeakSeq and SISSRs, and also their relative rankings by each method. [file 1742-4682-7-18-S1.XLS]

## Sheet: Overlap_Genes
	Rankings
Common Genes	ChIP-PaM	PeakSeq	SISSRs
IRF9	1	30	1
RUNX1	2	50	19
KIF2A	3	13	18
C1S	4	24	13
ICAM1	5	1914	9
STAT3	6	37	2
SPTBN1	7	5	21
AIM2	8	2	34
BCL6	10	188	17
DDX23	11	26	8
MUC1	12	1	27
C5orf41	13	527	29
THPO	14	9	20
NLRC5	15	35	6
VRK3	16	46	22
DENND1A	17	19	48
NUCB1	18	45	25
HLA-E	19	16	4
IRF1	20	14	3
ZNF223	22	44	45
CABLES2	23	49	26
COPG	24	8	12
LDLR	25	65	41
SLC25A44	26	113	36
CYP1B1	29	4	69
STEAP4	31	57	46
BST2	32	41	37
UBR1	33	32	49
NCRNA00084	34	22	15
NOL10	35	59	47
NPFFR1	36	85	57
KIAA0947	37	10	23
C3	38	54	11
JMJD3	39	36	60
CASP7	40	20	32
TOP1	41	95	51
GSTK1	42	63	66
GBP5	43	55	38
TARS	44	11	35
SMU1	45	62	30
ZNF181	46	43	62
RPL28	47	47	74
ZNF280D	48	33	28
WARS	49	31	24
PTK6	50	204	95
STAT2	51	28	10
NUP107	52	29	71
C20orf141	53	67	82
IPO8	54	74	75
BAZ2A	55	79	43
SSR1	56	83	39
C1QTNF6	57	51	61
GEN1	58	140	117
FAM167B	59	64	50
LGALS3BP	60	77	52
APOL6	61	53	56
KIAA0040	62	108	63
CDC7	63	128	99
TRIM25	65	38	59
B3GAT3	66	87	64
RPL26	67	88	108
BATF2	68	60	44
ABCG1	69	106	110
PSMB3	70	145	88
ELF3	71	3	87
BMF	72	151	79
EDEM2	73	48	92
MED16	74	101	55
EDN2	75	141	89
GFM1	76	76	67
ZNF302	77	42	40
LOC441869	78	70	124
PML	79	71	84
HDAC7	80	107	128
MDGA1	81	68	141
PTP4A2	83	100	121
HELB	84	72	53
ZNF197	86	144	102
SOCS3	87	81	65
SMG1	88	58	5
WAS	90	56	58
CISH	91	75	83
INO80	93	118	77
DPAGT1	94	73	120
RNF121	95	135	81
GSDMD	96	18	103
STAT1	97	6	42
TAF1B	98	187	133
LAMP1	99	90	111
IMPAD1	100	109	107
CFB	101	219	179
E2F4	102	117	90
ERI1	103	111	91
KIAA1522	104	91	119
IRF2	105	82	100
GAS8	107	160	115
SECTM1	108	1222	85
FZD5	109	61	54
NAPA	110	78	101
ZNF410	111	166	151
EPPK1	112	110	93
DYNLT3	114	146	147
AP2A1	115	181	149
TMEM53	116	152	136
GIPC1	117	97	196
SFRS2IP	118	25	113
NNMT	119	23	174
NPFF	120	132	105
TRIM21	121	66	70
DEK	122	172	184
NUF2	125	281	143
N6AMT1	126	134	118
PLSCR4	127	92	104
HNRNPR	128	270	181
EGR1	129	202	209
LRRC61	130	17	86
PANK3	131	15	106
KIAA1009	132	179	177
SOD2	133	237	202
ZNF337	135	84	98
SEMA4B	136	34	73
C10orf46	137	89	160
AMN1	138	240	157
C17orf82	139	171	260
JUB	140	227	215
PLS3	141	209	223
TSPAN17	142	175	193
AEBP2	143	120	210
SLC47A2	144	366	233
DNAJB1	145	279	206
SMPD1	146	236	208
DENND4A	147	98	114
ARID3A	148	123	94
LSR	149	153	200
PARP14	150	196	303
RBM3	152	180	152
HIGD2A	153	232	164
RHOBTB3	154	124	207
RPS24	155	208	169
IFI27	156	126	163
AGTPBP1	157	93	116
PSMD3	158	248	138
RBM27	159	226	279
PLDN	160	122	238
JARID2	162	112	72
CDC26	164	155	178
PSRC1	165	86	145
FLJ35767	166	154	173
LOC729020	168	131	134
GMPPB	169	125	161
TMEM121	170	149	176
OSGIN2	171	214	297
B4GALT5	172	173	132
RNU11	173	162	144
2010-09-09	174	39	166
TUBB3	175	346	162
PNKP	176	284	341
TAF1	177	243	150
RBM42	178	265	219
LHX9	179	150	154
IL6ST	181	133	135
ATP6V0D1	182	224	126
RDX	183	130	213
PPP1R1B	184	319	191
ARL6IP5	185	119	129
CD79A	186	192	236
POLD4	187	198	159
SNRNP27	188	168	185
VPS18	189	259	197
TCEA2	190	318	309
NUP153	191	273	203
HOOK2	192	244	266
C6orf48	194	296	195
MLLT6	195	406	320
ZFP36	196	215	140
CITED4	197	345	312
PCTK3	198	121	235
LRRC25	199	337	334
FOSL2	200	242	273
HRH1	202	432	249
CRKL	203	264	283
TBL1X	205	305	258
DARS	206	96	148
TECPR1	207	159	262
CDIPT	208	190	158
C8orf4	209	139	231
IL10RB	210	250	294
PABPC4L	211	102	241
CSF1	212	158	183
GCLM	213	197	167
WDR23	214	254	389
UCA1	217	142	187
MAK16	219	389	243
TRIM17	221	80	171
PTPRH	222	336	204
VIM	223	274	289
C21orf59	224	349	252
PUS3	225	138	170
ZFP62	226	344	437
NRD1	227	348	226
MRPL28	228	245	168
CFL2	229	148	156
AGXT2L2	231	287	304
ARNTL2	232	161	182
PGK1	233	384	278
CCRN4L	234	223	259
POLR3A	235	103	127
C1orf161	236	407	436
C9orf64	237	360	288
RBBP5	238	500	267
SP110	239	321	346
CYB5R4	241	400	224
HINFP	242	230	305
ZNF79	243	907	383
IFI16	244	104	188
ALKBH2	246	290	228
ADA	247	299	237
TARS2	248	420	250
PDSS1	249	191	538
CLEC9A	250	167	336
RTF1	252	609	371
PPP3CB	253	342	264
UEVLD	255	586	433
BASP1	256	479	319
CREM	258	222	308
GNB2	260	293	280
JUN	261	568	435
C9orf103	262	225	391
CA13	263	255	338
UBXN8	264	276	370
ASXL1	265	501	337
SAT1	266	228	295
EEF1A1	267	326	186
YTHDF1	268	474	364
LYPLA1	269	137	296
IFI35	270	136	139
ARID2	271	380	218
RND3	272	283	381
SH2D4A	273	235	285
TLX3	274	278	292
RPS6KA1	275	218	246
GPATCH4	276	534	361
LOC492303	277	184	137
PIP5K3	278	686	382
UBE2I	279	217	256
ZFP1	280	497	330
TMEM140	281	143	153
TSKU	283	266	199
GAS1	284	211	263
TM7SF3	285	212	265
TTBK2	286	499	359
FAM125A	287	325	239
SSBP4	288	199	175
RPL19	289	294	253
ZNF367	290	408	388
TXN	291	352	329
CHIC2	292	309	326
IWS1	293	311	412
SEPHS2	294	396	245
ZNF460	295	323	333
ANAPC4	296	269	318
RNF186	297	275	301
FAM38A	298	261	293
KRT17	299	303	214
UBE2F	300	185	323
B2M	301	308	286
LOC646999	302	378	964
MEF2D	303	383	342
DDX1	304	177	216
POLA1	305	512	618
SCARNA16	306	386	470
UBE2Q1	307	452	281
NR1H2	309	307	415
RFC2	310	390	307
DHX8	311	508	271
SBNO2	313	201	339
NT5C2	314	328	322
IRF7	315	256	358
PPY	316	195	306
MFSD5	317	358	254
SDSL	318	271	220
CLIC2	319	233	397
TMEM63C	320	253	282
PTGER4	321	371	335
ZC3H14	322	163	255
C17orf62	323	395	331
DCLRE1C	324	347	511
ABLIM1	325	262	298
WDR31	326	415	447
LY6E	327	297	374
FZD1	328	300	234
SNX15	329	206	251
DYRK3	330	405	272
TMOD3	331	694	452
NFIB	332	455	754
ACOT7	334	147	205
UBE2L6	335	306	514
TUT1	337	488	277
TTC23	338	267	268
OSMR	339	322	229
UVRAG	340	436	244
DDB2	341	585	585
GGT1	343	251	355
TSPAN4	344	470	417
CHD1	345	280	287
TUSC3	346	369	467
C8orf75	348	375	362
SF3B14	349	1069	350
WFIKKN1	350	505	464
PLCL2	351	418	544
CHURC1	352	651	425
PRRT2	353	210	211
PKNOX1	354	194	564
ARHGAP8	355	229	356
IIP45	356	649	345
C2orf52	357	351	349
REEP4	361	298	481
TGM2	362	332	311
LOC286135	363	394	321
SLFN11	364	157	189
ADPGK	365	616	408
CDC2L6	366	292	567
C11orf73	367	689	487
CASP8	368	331	503
ZNF532	369	258	366
SYT12	370	545	424
PNPLA8	371	462	432
FOXQ1	372	312	422
XIRP1	373	234	416
WIPI1	374	423	684
TACC1	375	440	605
MTP18	376	427	403
FOSL1	377	314	276
SEC61G	378	633	615
ABCB8	379	379	411
GPR175	380	340	354
HSD3B7	381	910	655
ZNF24	382	388	478
HSD17B10	383	99	261
VPS13B	384	268	390
TOB1	385	860	548
ALKBH5	386	368	230
H1F0	389	249	406
RNU12	390	238	201
C21orf33	391	1336	727
PARP15	393	169	242
EGFLAM	394	818	367
ASF1B	396	814	426
FAAH2	398	655	449
GADD45B	399	193	274
NFKB2	400	503	405
C8orf38	401	718	493
C4BPA	402	291	552
LIPH	403	186	344
AHNAK2	404	301	314
SLC2A3	405	313	399
PPP1R15B	406	653	291
PREX1	407	584	351
RELA	408	216	270
INTS10	409	587	357
MAK10	410	766	476
CXorf61	411	507	535
UTP11L	412	936	686
GSDMC	413	376	387
ITCH	414	277	427
MPHOSPH8	415	451	766
TFG	416	491	368
PLA2G3	418	391	534
P2RY6	419	442	630
CD46	421	174	240
PBK	423	205	529
PAAF1	424	699	505
RNF145	428	477	461
ST5	429	213	290
C15orf57	430	556	400
SYNGR2	431	433	401
NUBPL	433	607	561
MOBKL2C	438	753	550
FAM164C	439	680	448
MTMR4	440	362	409
CABIN1	441	464	472
ACAP2	442	671	455
SERPINB1	443	372	373
NXT1	444	666	590
KRT6A	445	480	633
ELP3	446	615	386
MAP3K8	447	469	702
GRINL1A	448	1234	877
RHBDL3	449	581	881
ACTR10	450	393	837
CARS	451	1310	576
NRP1	452	487	715
JOSD2	453	1583	517
DUT	454	401	395
A2M	455	343	506
EXOC6	456	189	512
PPY2	457	334	453
LAMA5	458	757	465
ADAM15	459	721	454
GCNT3	460	493	598
TRAF2	461	1166	1076
NME1	462	603	707
SCAND1	464	1515	525
NEK8	465	627	507
PPM1L	466	1657	554
CPEB4	467	428	450
LTBR	469	247	165
TAF4B	470	502	610
MAN1A1	471	404	593
CCND1	472	339	392
SERINC5	473	289	566
TMCO6	474	531	469
CTDSP1	475	644	460
SAMD1	476	465	419
WDR8	477	506	442
TRPM7	478	1213	531
ZNF419	479	516	563
C2orf80	480	403	862
CMBL	481	740	545
DFNA5	482	732	463
RHOV	483	682	654
TAF1D	484	866	530
TLE3	485	618	363
ALDH3A1	486	246	1402
KIAA1949	487	466	501
SLC35C1	488	419	353
BCLAF1	489	629	466
ZNF546	490	786	842
CDK5RAP3	491	554	1027
C4BPB	492	583	3656
FANCM	493	2289	1213
COMMD2	494	2190	369
TTC39C	495	523	664
EHBP1	497	463	428
CPEB3	499	692	575
MREG	501	263	275
DPP9	502	832	456
PPP1R12C	503	1490	812
SNAPIN	504	467	372
LOC100128675	506	979	1110
VWA1	508	608	660
TTC35	509	478	377
BECN1	510	858	489
SEC14L1	511	286	317
NARG2	512	855	516
HEATR1	513	976	527
NR4A2	515	156	325
KYNU	516	320	443
NOLC1	518	1193	513
CEP135	520	200	313
MRPS14	521	2140	770
RBM47	523	260	352
MX1	524	524	498
PIAS3	525	425	380
ZNF331	526	515	600
TRIM40	527	252	429
NYX	530	634	508
ISY1	531	1169	1238
FARP2	532	863	981
IDO1	533	295	482
CASP10	534	792	1909
STX16	535	1762	795
C1QTNF1	536	683	1054
ARIH1	537	735	931
MXI1	539	1235	652
DPH5	540	341	620
SMG7	541	592	729
POLS	542	1619	946
FANCI	543	1053	521
WDR5	544	815	560
FAM78A	545	745	835
GBP1	546	365	816
FAH	547	1075	1022
C10orf10	548	532	568
SKI	549	630	526
INO80B	551	928	474
LOC440093	552	338	624
C6orf176	553	430	430
ELMO2	554	827	1113
RANGAP1	555	481	1001
FOXP4	556	688	824
PLA2G16	558	1006	1316
HSPD1	559	482	248
RIMS3	560	449	473
PTGR2	561	429	494
POLE4	562	489	662
FUBP3	563	779	595
RB1CC1	565	640	791
LRG1	566	546	896
FAM43A	569	3681	1065
TTC33	570	1693	519
ZNF227	571	561	439
NET1	572	509	431
ABCB9	573	350	569
TTC14	574	411	833
SPHK2	576	895	1225
ZNF221	577	1634	1465
PSMA5	578	1687	509
TMEM164	580	373	549
MRPL34	581	1492	471
AKT2	582	1409	1464
PLEKHA8	583	518	774
SNHG11	584	1672	756
ANKS1A	586	639	735
S100A2	587	1357	572
FOXO4	588	641	3110
PTK2B	589	1135	1017
NFKBIL2	590	658	1159
C20orf20	591	3116	975
TMEM33	592	457	801
ODZ2	593	335	581
LRRN4	594	387	533
MT2A	595	685	971
CLDN4	596	537	649
IL17REL	597	842	1332
SMNDC1	598	960	703
PA2G4	599	997	893
WIPF1	601	490	959
NUP210	602	605	663
FBF1	603	1603	1327
PPP1R3B	605	504	438
ZNF225	606	619	479
STRADA	607	950	657
C1orf220	608	836	459
NFAM1	609	628	1114
2010-03-07	610	471	721
FBXL3	611	588	2465
ISG15	612	647	557
C1orf55	613	589	689
SPTBN4	614	771	726
NUP50	616	444	784
LEO1	617	183	300
FBXO5	618	743	699
ZNF155	620	1002	1466
DYNLRB1	621	1269	1182
ZNF678	622	611	799
IFITM1	623	538	440
ATF6	625	576	627
HIBCH	626	355	518
SNX13	627	681	692
SAPS2	629	969	1333
KIF24	630	170	671
PTPRA	632	656	1409
SPSB1	633	684	957
LCMT2	634	2256	991
DNM2	635	1041	781
EFNA1	636	833	591
TNFRSF1A	637	370	523
PIM2	638	679	899
IL18BP	642	557	1210
IMPA2	643	580	617
CCDC94	645	3617	767
STAG1	646	874	496
INTS5	649	725	738
AUP1	650	1591	980
VTN	652	1282	1026
NBL1	654	1109	853
KRT7	655	27	755
PDE12	656	1674	982
ITGA3	657	1094	840
BCL7C	659	438	588
NR6A1	660	602	701
GTF3C3	662	2534	2099
IPO4	663	1238	608
IRF5	665	426	650
TFAMP1	666	631	648
UHMK1	667	453	1370
OCIAD2	668	555	888
SMUG1	669	1334	765
MALAT1	670	2155	739
PITPNB	671	2896	2078
GDF2	672	571	927
C11orf2	674	2783	1098
LYRM1	675	898	1359
DZIP1L	676	1081	904
GBF1	677	382	547
DNAH14	678	541	942
RPS16	680	804	2650
HIBADH	681	1484	761
CD9	682	1630	1099
TPX2	683	2146	1887
USE1	685	1794	999
HIST1H2AL	687	543	960
ZNF613	688	1024	4532
PPIL1	691	2041	961
TTC32	693	129	445
TGDS	694	876	607
ORC2L	695	1086	1190
SNX12	696	761	673
S100A3	697	2114	1232
DGCR9	698	604	1058
ZNF691	699	4234	1145
ARID5A	700	1076	885
MGC4473	701	544	1033
ATPBD3	702	2811	1180
PIGL	704	2574	809
E4F1	705	1270	683
CCL2	708	413	718
NARG1	709	750	1196
GTF2H4	710	2047	9719
LOC652276	711	1959	932
TADA2L	712	695	542
EIF2S3	713	528	556
RFX7	714	727	477
TSPAN15	716	1491	1078
ODC1	717	668	861
ELFN2	718	867	2166
PHLDA1	719	921	2609
PLXNB1	721	1892	578
WDR74	723	1802	217
RIPK4	724	835	1724
RPS3A	725	3085	2014
TMEM67	726	441	1689
ERGIC1	727	483	758
SIN3B	728	288	402
AMACR	730	1524	628
PPTC7	731	402	742
CD63	733	529	434
PTGS2	734	665	2088
PEX14	735	324	299
BCL3	736	553	782
LPIN1	737	582	712
VWA5A	738	454	539
IL12B	740	620	1618
SSTR2	741	610	1462
COL22A1	742	364	583
EIF3K	743	1351	768
PLEKHG2	744	231	340
SR140	745	2125	1150
USP42	746	746	604
PEX5	747	840	793
CPA2	748	417	763
RPL10A	749	2432	908
PALMD	750	1233	1664
PLXNA2	751	3742	860
TMEM107	753	856	609
RBM35B	754	552	384
TRIM38	756	593	2020
COX10	757	550	589
ZNF184	761	2596	1306
WDR51A	762	1621	639
C21orf34	763	591	570
GSK3A	764	886	1091
EFHD2	766	392	666
ZNF12	769	1497	963
TENC1	770	624	871
ZNF35	771	1840	750
PUSL1	773	333	398
UTP6	774	765	642
MRPL42	775	2652	3762
ABT1	778	1038	789
EIF4G1	779	1012	821
MBOAT1	781	614	622
BCAT2	783	1829	2655
IDH3A	784	1155	393
CCR1	785	1297	1267
SLC30A6	786	3945	1338
NFE2	787	1293	951
C17orf42	788	3582	2492
LOC390354	789	3275	933
COX7C	790	669	677
ZNF224	791	1102	2502
CYP24A1	792	447	601
NRSN2	793	476	813
RFX2	796	825	1594
PSMB7	797	2116	1162
TAS2R38	799	897	1846
CDKN1B	800	914	1135
GBP2	802	437	1368
GLTSCR1	803	816	2160
CTSZ	806	1313	3613
LHX2	808	933	1350
TMEM9	809	806	484
TMEM56	810	1904	1999
MFAP1	811	1022	876
GPR37	812	1611	1270
ETV6	813	458	515
CCNC	814	2485	948
VCPIP1	815	985	2026
C6orf170	816	1455	760
WDFY1	817	439	1610
VAMP4	818	520	728
C14orf2	819	3286	1280
MRPS30	820	3688	906
CSDE1	823	1748	674
IRF2BP2	824	1010	847
SRP54	827	1463	705
ZNF354A	834	1639	1156
C20orf4	835	3743	973
SNORA71D	836	1918	719
EEF2K	837	1963	915
TPR	838	1035	857
PIM1	840	675	790
ZC3H10	842	3449	1045
ADAR	845	424	510
C15orf38	846	1999	2931
SPEF2	847	1948	669
CTNND1	848	667	1573
ELA2	850	1156	1288
ZSWIM6	851	414	865
ZNF446	854	839	1467
LRRC48	856	2180	1326
C5orf33	857	2153	923
TAP2	858	622	574
C7orf20	859	1485	807
MAP3K14	860	1964	1405
TIMP2	861	904	1881
DCP1A	863	3374	573
HIST1H4H	864	514	806
C7orf55	866	965	1442
MBNL1	867	2396	983
GRAMD1A	871	1230	4771
KCNJ16	872	729	1222
NDUFB10	873	1478	2243
FANCG	874	1175	825
BIRC7	875	712	796
PDCD1LG2	876	559	1160
RPS27	877	3025	855
STOML1	878	710	488
CTR9	880	1042	1508
RBM5	881	3264	2297
MANBAL	883	4264	2508
ASRGL1	884	1990	3200
MPP5	886	1422	913
RBM39	888	2271	612
ECT2	889	772	690
CCDC28A	890	830	962
LACE1	891	1342	2113
NAMPT	892	1016	2116
GPX4	895	1575	1141
CFH	896	664	1424
FBXO4	897	2307	804
VDAC2	898	885	1247
TRPC4AP	899	3335	882
IL24	900	492	468
RNU6ATAC	901	1167	1075
DDX58	902	329	681
COPS8	903	862	1911
FOS	904	613	520
HERPUD2	906	398	492
CEP250	907	1915	1661
MORN3	909	1911	1584
KRT15	911	2215	1877
FGGY	912	851	2175
CELSR1	913	1560	2969
ASB6	915	3244	926
RICTOR	918	930	1199
LNPEP	919	564	1379
PPARA	920	778	1536
LOC25845	921	3894	1197
METTL3	924	2757	1081
CCDC55	925	949	1403
MID1IP1	926	1572	845
LOC731779	928	1292	651
LOC153684	929	12	723
HRCT1	930	1190	1934
ANKRD46	932	1387	714
ICAM5	934	1172	1088
GAPVD1	935	2446	910
EIF2C2	936	2479	1072
RAB30	938	3973	1166
CCT5	939	1352	889
GTF2B	940	983	757
GCNT2	941	1371	1067
ID3	942	707	1144
ASPM	943	799	900
PDCD6	946	2055	475
LOC729082	947	3324	1705
ZNF828	948	574	704
FAM177A1	949	701	929
CARD9	950	810	4944
GORAB	953	1395	1422
TTPAL	955	3084	1596
YWHAG	956	1475	1157
GBA	957	2234	748
CHRNA9	958	676	752
FLAD1	959	1903	747
TMEM87A	960	3706	970
AGFG2	961	595	594
KCNK9	962	1528	2323
TEP1	963	542	1320
AURKAIP1	964	748	619
SEC22B	965	2922	458
BAX	966	1984	1226
UGDH	967	829	733
ISLR	968	1250	2929
CLU	969	1509	1625
LOC202051	970	646	678
TNRC4	972	456	491
ECOP	973	359	849
POLR3E	974	887	1085
KRTCAP2	976	3552	1120
AKAP12	977	654	698
TNFRSF1B	978	525	644
PPP6C	979	3112	949
C9orf126	981	3191	826
MAN2C1	982	2648	994
RNFT2	984	2613	912
LGTN	986	2550	941
GJB5	988	1697	2390
LOC387841	989	468	827
RBBP6	990	1355	1524
DAG1	991	981	2545
AMHR2	992	461	486
PBRM1	993	2986	6790
ZNRF4	995	690	4015
MTIF2	996	1319	1299
SGCA	997	1571	1174
FLJ43663	998	421	444
PRKCQ	999	708	6198
WDR70	1000	2579	537
C19orf52	1001	4141	1177
MT1X	1006	1709	1708
RAB5A	1007	1598	1123
ZBTB41	1008	1381	901
ZNF346	1009	495	582
C1orf125	1010	2447	1898
NDRG1	1012	1570	1311
AGBL5	1013	864	903
KCTD6	1015	548	1486
KIAA0895	1016	736	1202
SND1	1018	567	451
KLHL12	1019	1366	858
TUBGCP5	1020	1332	875
DDIT3	1022	1516	1136
MTMR1	1023	938	2668
CLTC	1026	3536	1878
VARS	1028	1204	773
FANCA	1031	2101	2147
UBL7	1032	869	1083
RPL22L1	1033	1558	696
LARS	1034	4080	1013
EDC4	1035	728	1867
C19orf6	1036	1121	2064
INHBA	1037	798	1685
LOC147727	1038	1084	2649
VMA21	1040	714	831
TRIM37	1041	1070	1254
C11orf86	1042	1553	990
RHOT1	1043	558	880
VPS25	1044	2958	1591
PLA2G2A	1045	354	1059
SCN1A	1046	657	1483
SLC12A3	1047	1113	829
EIF4A2	1048	1048	536
SGPL1	1049	2968	3037
SESTD1	1050	691	1266
CTH	1051	2429	1146
ZNF131	1052	3664	1125
TESSP1	1053	1582	2482
POR	1054	1000	890
SF3A3	1056	3911	638
NR1H3	1057	2005	2228
PHIP	1058	1449	5160
WARS2	1059	2217	1472
GALNT10	1061	877	1678
LOC401397	1062	1014	2212
SMC3	1066	865	1506
NKAP	1068	1928	2273
STON2	1070	1052	1356
MAPK3	1072	1284	2786
SNTB2	1074	1825	1783
MFI2	1076	4317	1151
C21orf2	1077	700	844
PSMC3	1078	1185	892
DMWD	1080	1244	1532
DRG2	1081	2188	636
YPEL2	1082	1868	2796
PWP2	1085	1089	1725
ARHGDIA	1086	1126	780
RHOD	1087	522	778
LTA4H	1089	2394	4195
HBZ	1091	996	6611
CTNNBL1	1092	2214	916
FTSJ1	1094	1391	1598
PURB	1096	4076	1203
PDHB	1097	2932	3292
C21orf84	1098	705	490
UQCRQ	1100	1869	1153
C5orf28	1101	797	670
NQO2	1102	1439	679
CAPNS1	1103	1161	1408
LOC400696	1104	473	1258
ZNF335	1108	762	495
MYO1G	1111	988	1015
BAT3	1112	2859	947
MDM4	1113	4223	2006
LUZP6	1114	2891	1624
AKAP13	1117	977	1706
AASDH	1118	861	1830
SPAST	1119	1454	2095
METTL11A	1120	1540	1074
GGT5	1121	715	709
MAPK14	1123	1810	3023
ITFG2	1124	3994	1700
PAFAH2	1126	1549	744
ACVR2B	1127	1858	2697
NGRN	1131	1614	1284
RPS27L	1132	2210	2472
LOC541471	1133	435	502
SVIP	1135	535	606
ZFAND3	1136	1905	1925
ACP6	1137	754	1811
PRC1	1139	1054	838
COL9A3	1140	1574	2964
ALPP	1141	659	1671
CAMKK1	1142	3665	2056
MRPS18A	1143	822	1128
MAP6D1	1144	678	944
CLUAP1	1145	2964	1106
FKBP14	1147	711	1070
NMT1	1148	1400	839
COX8A	1149	3271	1097
DHX16	1150	975	1307
FRAT1	1155	2260	2450
ACE	1157	927	1087
C5orf51	1161	2143	713
HS1BP3	1162	2314	2534
ID1	1163	1803	897
C6orf27	1166	901	1268
S100A8	1167	1231	3646
FAM148A	1172	902	895
FAM49B	1173	3676	1071
SECISBP2	1174	974	693
RP5-1022P6.2	1175	4204	1988
CDC73	1176	1097	920
WDR43	1177	2313	1546
MED11	1178	3584	954
FAM103A1	1179	4247	1969
C1orf183	1181	4133	2525
TMEM41A	1182	2486	1064
IFI6	1184	2346	815
SHISA5	1185	899	1734
SNHG3	1187	1691	745
UBE2D3	1191	1405	1302
TRIM7	1193	598	1739
TSEN2	1195	1493	1912
HSPA1B	1196	1606	1201
BHLHE40	1197	696	2411
TAF15	1198	845	2943
AHCYL1	1200	3610	1335
MCOLN1	1201	1437	2066
SLMAP	1202	764	1377
GPR3	1203	2967	2170
NDUFS7	1205	1784	810
HDAC6	1206	207	4799
MRPL11	1207	2472	1510
LOC339483	1209	1183	1727
SNRPE	1210	1685	667
NCRNA00152	1213	536	943
C6orf52	1214	1372	1835
ZNF670	1215	2926	2094
ACOT8	1216	3066	613
BIN3	1217	3499	1847
NPR3	1220	4458	1677
TIMM9	1221	1219	1585
PTN	1222	794	4921
DUSP11	1223	3794	1481
RNF44	1224	3146	985
ITPR1	1226	530	886
SSNA1	1227	4132	1273
GABRR3	1228	720	2838
RRM2	1229	946	2188
PROCR	1231	2207	1366
G3BP1	1233	1146	1834
AHCYL2	1235	569	1308
TMEM69	1236	494	1031
RBM45	1238	1624	1824
ZNF143	1239	2857	1507
GUCA2A	1241	1532	2081
TBX6	1242	980	1779
LOXL2	1243	2025	5823
HTR5A	1244	1637	1686
CDKN1A	1245	330	759
C20orf199	1246	1857	917
CCDC90B	1247	4481	1577
MAN2A2	1249	3680	2625
FBLN5	1252	719	1357
SNAI2	1253	4381	1345
GBL	1255	2566	1358
DNAJC25	1256	2559	1349
KLF11	1257	2088	2009
SNRNP70	1259	1927	1291
LSM2	1262	1988	1069
ANP32E	1263	741	687
TIMELESS	1264	1669	1859
SIAE	1266	601	1133
TNIP2	1268	703	646
HOXC10	1269	962	1581
PHACTR4	1273	773	1804
SYF2	1278	1638	1002
C5orf23	1280	632	676
BCAS2	1281	3840	1295
RIC8B	1286	2538	1212
GORASP2	1290	1130	2997
PPP2R4	1291	1442	1386
BANP	1293	1245	995
SERINC3	1294	1105	4029
MRPS10	1298	1602	2021
CREB3L1	1299	884	1757
TERF2	1300	1934	1868
CREBL2	1302	1026	1762
TTC1	1305	1153	2565
CXorf40A	1306	1402	2381
MADD	1307	1541	2038
ZNF222	1310	3935	8943
TMED2	1311	1122	1169
TRAPPC3	1312	4341	918
ATF3	1314	1215	1817
BCL2L14	1315	726	4425
C6orf129	1317	540	423
ZFP112	1319	1020	2503
PSCA	1321	4338	1382
ASCC2	1322	1127	1801
OAS3	1323	635	596
ZRANB2	1324	3157	1185
DPP8	1328	2594	2474
BRF2	1329	2997	965
PEF1	1331	952	978
NOB1	1333	3217	706
SLC38A2	1338	637	1279
ARL2	1339	812	1634
FLOT1	1343	590	691
RARRES1	1348	1726	1827
KBTBD4	1350	2752	950
CCPG1	1351	2651	1770
SH2D4B	1352	889	3195
SIRT4	1356	4054	2139
LCOR	1357	817	792
RPL31	1358	4261	3141
IRAK4	1360	3960	1451
C14orf159	1362	1178	1251
SOCS7	1365	1951	1461
POT1	1367	1093	1441
MKRN2	1368	1539	668
ATP10D	1369	1009	3010
CHMP6	1371	2421	4011
TPM1	1373	751	1455
VAULTRC2	1375	1286	1126
ARF6	1376	638	540
JMJD7-PLA2G4B	1378	2577	1522
MRPL16	1379	3380	1945
NDUFAF1	1381	2089	894
ABCA17P	1382	2237	1866
B3GNT1	1383	1966	3339
STYK1	1385	1521	1211
SLC30A7	1388	912	3642
TRAP1	1391	2262	1970
SPTLC1	1394	1077	1205
SLC39A2	1395	1111	2142
JUNB	1397	40	1178
SNORD54	1399	2583	1848
ARV1	1400	3903	1479
CHAC1	1401	3246	717
FUT5	1404	693	2647
SRBD1	1405	617	732
NDUFB7	1407	3297	841
CASC5	1409	3753	1021
C2orf43	1410	1654	1731
ASB8	1414	3717	3549
USP3	1415	2085	1283
NEK9	1416	1866	7402
SLCO2A1	1418	521	1192
ALG10B	1420	2663	1580
TATDN1	1421	3812	1346
RCBTB1	1422	824	6979
GOLIM4	1423	3822	2301
ACBD6	1424	1715	1604
C10orf78	1425	880	1388
ATG7	1426	1317	6088
NLK	1429	2308	1976
ACBD4	1431	3370	1140
CARD6	1432	2179	2305
VARS2	1438	3200	2310
DNASE1L3	1440	4168	2704
CYMP	1441	850	797
SREBF1	1443	2266	4482
BRP44	1444	3376	1815
HMGN4	1445	1469	1620
BRWD2	1446	3809	2750
LMNA	1447	4120	2181
TCN2	1448	1397	2666
LDHA	1449	1503	1275
PDLIM1	1454	932	3531
MITF	1455	2342	5761
PTP4A1	1457	1060	867
MYL6B	1458	4527	3060
KCTD5	1460	1843	1216
VAV3	1461	774	1603
SLC25A45	1462	982	2757
TAF12	1466	2977	1470
PRPF18	1467	1403	2221
C15orf44	1468	1413	993
NPTN	1469	2974	1323
SRFBP1	1473	1732	2110
PACSIN3	1475	3349	2902
KIAA0649	1477	1005	2033
MRPS23	1478	2039	626
GABARAP	1480	1416	2490
EFCAB7	1481	1074	1116
KRT16	1483	4124	3805
TRIP4	1486	3899	634
SQRDL	1487	4353	2618
S100A10	1490	1782	3645
RPL38	1491	3072	955
RBM22	1494	1196	2563
PSIMCT-1	1495	4074	2163
ZNF140	1499	1525	8814
SPG21	1500	1411	5270
ARL4D	1501	3622	2795
SKAP2	1502	1312	4362
CHMP4B	1504	4302	1055
NUDT13	1505	2578	3038
UTP23	1506	3196	1497
IER5L	1507	1936	1272
C9orf72	1509	1025	3937
MTMR12	1511	3262	922
C5orf24	1512	922	4344
KAT5	1513	1440	1248
C2	1514	565	1839
RBAK	1518	1347	1744
UTP3	1519	2058	1194
EIF1B	1520	3893	1375
ASNA1	1525	2164	1289
CLIP1	1528	1876	3212
EIF2B5	1529	3006	1828
ANXA11	1531	1299	3194
REPS1	1533	925	9732
PANX1	1534	1253	2456
PIGQ	1535	2219	3571
C6orf222	1537	756	1841
UBE2K	1539	926	2554
ARL6IP1	1540	1557	952
DSTYK	1542	2748	730
HDAC2	1543	1913	2568
LSM4	1544	1101	3818
ID2	1546	813	1149
FGL1	1548	560	1687
AGAP1	1549	722	2100
C3orf75	1551	3541	1552
PARL	1552	3407	1489
MED10	1553	1886	802
MLLT10	1555	1483	4153
PIP5K1A	1556	2239	3121
VAULTRC1	1558	1028	1154
RABEPK	1559	1027	1444
ELK4	1560	409	902
TDG	1562	3604	4435
MTA2	1565	1304	1855
AOF2	1566	1865	1060
SP1	1567	3697	1514
ZNF226	1568	549	2652
SMOC1	1569	1149	3776
NR4A3	1570	1841	1936
CYTH2	1572	1943	934
SLC39A13	1573	868	968
ATP1B4	1576	1107	8482
ATMIN	1577	1890	1051
PSMD9	1578	1431	828
C20orf111	1579	3759	4538
CYCS	1583	3365	1746
RPS12	1584	3364	3316
CSTF2T	1587	448	716
HADHB	1590	2130	1820
RFX3	1591	2533	5190
KLF6	1592	2268	6524
LIN9	1594	2365	9052
SYDE1	1595	1392	1531
KBTBD2	1598	744	1440
PRIM2	1599	660	559
RNF10	1600	4360	8314
DFFA	1603	3144	2274
SYP	1604	1555	1468
GCSH	1606	857	4477
FANCL	1608	1223	1007
SPG11	1610	713	541
PCIF1	1614	1734	4269
CAP1	1616	3451	2671
NAGLU	1618	1404	1287
PHB	1619	1350	1253
C10orf4	1621	1278	1131
PRKAB1	1622	3192	1860
PTGES3	1623	1981	1395
WNT5A	1624	1154	1191
LOC284417	1627	3041	3605
NUP155	1628	3174	787
USP1	1630	3313	1184
TNPO1	1633	1908	2204
SOAT1	1634	1607	1336
ZNF230	1637	1142	2264
PFKFB2	1640	3331	1337
HNRNPUL2	1643	21	928
TAF2	1644	4011	1690
DEF6	1647	3844	4627
ARL2BP	1650	2664	1360
IFITM3	1651	612	777
KLRK1	1653	1487	2763
UGP2	1656	3299	1906
ABCD4	1657	3092	3777
MMP15	1658	2723	5007
TRAFD1	1660	1883	3209
CLPB	1663	3473	1446
C5orf34	1664	1679	1036
POM121C	1666	1393	6160
INTS1	1668	706	1038
DEDD	1671	1481	2087
APOA1BP	1672	3226	1121
TYROBP	1673	2643	5321
EIF1	1676	882	2152
PELI1	1679	915	3453
EVI1	1680	1145	3007
TMEM154	1681	445	4608
SIK1	1683	909	2270
CSNK1G1	1687	916	2778
PRMT5	1688	1595	2045
TAF1C	1689	1780	1973
TMEM147	1690	1224	8936
C6orf1	1693	3662	3495
SLC35B1	1694	1412	1406
EMP2	1696	2471	5598
SLITRK5	1697	3291	3771
C12orf30	1698	3282	4436
PARP6	1699	4453	1587
IGSF10	1701	367	751
SNAPC5	1702	803	1049
AP1G1	1704	4397	1086
NQO1	1705	2040	1645
CEP152	1706	1159	1454
BRMS1L	1707	2442	3361
MAZ	1709	2021	2628
ATAD2B	1711	3856	1236
SF3B4	1712	4374	3643
GSG1	1713	1144	1951
BTG1	1714	1996	3206
C8orf55	1715	4297	1930
SFRS18	1717	1033	1842
KLHDC10	1721	3069	2213
KCNH5	1722	572	2143
UBA1	1723	2507	1802
PMPCB	1724	3888	3507
HMGCS1	1725	3051	1436
OSR1	1727	1978	2533
TBC1D13	1728	3070	2122
C8orf58	1729	1820	3515
KIAA1530	1730	1580	1490
SLC27A4	1731	2044	1312
VPS52	1737	1875	1343
RAB11A	1741	1887	1082
RPA3	1744	1881	6157
IFNAR1	1746	302	6025
RPL35	1748	924	2742
SSSCA1	1749	2328	1209
ROBLD3	1751	1280	710
EIF3E	1752	2349	1564
ELAC2	1753	4034	3235
SP2	1754	1188	1109
HTR3A	1755	1114	3543
ZNF510	1756	4444	3938
PKD2L2	1757	2331	2719
HEXA	1758	3093	1773
PELO	1759	4139	5778
FUBP1	1760	2103	1663
SMAD6	1761	1295	1968
SCNN1A	1763	1935	4422
CHST12	1765	1288	2315
GIN1	1768	846	1241
ZNF689	1770	2508	2788
ATP6V1C1	1771	1474	1563
ALDOA	1772	1971	2348
IL20	1774	2222	1900
KLHL20	1775	1694	749
USP9X	1776	768	1294
AVPI1	1777	4075	2451
RSRC1	1782	1331	1554
CD55	1785	650	820
COPS4	1787	1390	1301
PHACTR2	1788	1754	4121
CDKN2C	1792	1775	1183
DDX55	1797	3215	2612
PSMA3	1799	4489	4206
C6orf199	1802	1059	3024
EXOC6B	1811	2735	4310
C7orf42	1817	3799	1623
ASXL2	1819	3907	2189
UBE2G2	1821	2495	7509
SPP1	1824	905	4607
TTLL12	1828	2655	4275
RANBP2	1830	2520	2408
FAM168A	1831	4301	4416
ADPRHL2	1832	4086	1537
PAF1	1833	3983	3602
EMR3	1834	510	1530
ABL1	1835	1647	1753
H6PD	1836	511	6375
NDUFA9	1838	1029	3959
SLPI	1840	1039	1991
HEMK1	1843	1757	1673
CALM2	1844	2684	3667
DUSP16	1846	3838	7814
NFATC2IP	1849	2890	1456
SPRYD4	1850	1912	2136
CAMTA1	1851	3255	2810
RALBP1	1855	1318	1983
RBM28	1856	2618	2881
C2orf18	1858	1032	1821
C12orf44	1860	1814	640
NIPBL	1861	1835	1011
MAP3K7IP3	1862	2410	2079
RHOF	1866	1043	1046
ATP1B3	1868	4010	3153
NPAL3	1870	2733	2517
ACADM	1872	570	785
KIAA2013	1874	1625	4281
RRP15	1876	4498	2286
GLTSCR2	1877	1046	1533
SNORD1C	1878	4269	2643
OASL	1881	1933	1861
CASP6	1885	1180	3687
UBN2	1886	1664	2214
TBL1XR1	1888	940	2106
LIN28	1891	3898	3837
FBXW5	1896	1120	1077
KLF5	1897	575	2141
DDX46	1898	3076	2307
ACPP	1899	742	3681
LOC100128288	1901	626	1172
MAP4K3	1902	2914	2406
REXO1	1904	1587	3243
TM4SF1	1909	2753	1488
HSPA5	1910	1257	1630
FAM44B	1916	2241	2018
C1orf31	1918	2233	2990
GPR108	1919	967	1463
VGF	1920	1421	9217
SPPL2A	1921	1368	4990
EML2	1923	1150	1659
UNC5CL	1924	1813	1561
CHUK	1925	1289	2330
GNPDA1	1929	1699	2852
C1QBP	1930	3135	2057
DYNLRB2	1933	1705	1217
CXCR5	1935	2431	1856
DHX30	1936	2091	4077
NUFIP2	1941	4110	1252
MYPN	1942	704	1043
ZWILCH	1943	1389	2051
HAT1	1945	769	786
TMEM222	1946	1226	645
MEF2A	1947	4108	4997
UAP1	1949	2492	2397
SUPV3L1	1952	3508	4156
VAULTRC3	1955	1819	2562
HERC5	1957	2033	6117
EXT1	1958	3900	3031
TLE6	1960	2761	3397
FYB	1965	2121	2422
ANKHD1-EIF4EBP3	1967	787	907
WDR32	1969	2122	1750
ENO1	1971	923	1469
RANBP10	1972	2940	2488
SAMHD1	1973	4163	3610
SLC22A5	1976	879	1833
FH	1977	1683	3659
TAF7	1979	1760	4885
COL4A3BP	1982	4311	8129
NUPR1	1986	1262	953
ZNHIT2	1987	2813	2127
EIF3D	1990	3127	6370
VPS33B	1991	1320	2478
ZBED5	1992	410	418
UBXN1	1993	2828	1208
FHL2	1995	984	3671
C7orf44	1996	3878	3504
GYS1	1997	2947	2071
ALDH3B1	2000	2609	1758
KIAA1627	2006	1967	4335
C9orf169	2007	2491	1694
FAM82A2	2008	4358	1586
PTDSS2	2009	2084	4402
SMAD3	2010	2405	1400
ZNF484	2011	1581	1348
EIF3G	2014	1116	2648
ORMDL3	2016	698	2354
C4orf27	2019	517	864
GLG1	2021	3175	1869
ADCK5	2025	2309	1246
TEC	2027	807	1616
C1orf159	2029	2708	2809
SPHK1	2030	1007	4009
PLIN	2036	758	2477
KIAA0895L	2040	3356	2487
ARL4A	2042	1627	1928
AMBRA1	2044	1082	4406
MRPS5	2046	2403	2290
BZW1	2051	687	1008
HCG26	2053	777	4112
DCP2	2054	1246	3481
NUCKS1	2056	1879	1605
NFKBIZ	2057	734	675
CEACAM6	2058	958	8431
C17orf53	2060	2052	2059
HMGN3	2061	854	3496
TFRC	2062	1842	1433
BLOC1S1	2067	3300	1319
MSRB3	2068	1017	9872
C1orf97	2071	2481	1006
ZNF311	2076	881	2208
B4GALT1	2079	1690	3714
SLC8A1	2081	3629	1670
C8orf37	2082	1021	2322
CORO1C	2085	3054	1518
SEC23IP	2086	2288	1389
HOXC5	2087	2165	4190
SAP30	2088	1044	1124
SERBP1	2090	3330	2176
TRAF4	2092	1511	4745
PRPF4B	2093	2072	4619
SACM1L	2094	2247	1376
PRKCD	2095	4443	3885
DNAJC16	2096	801	937
CHM	2103	795	1367
C9orf167	2106	3015	1754
PLXDC1	2108	1380	2493
MRPL52	2110	2724	4439
GABARAPL1	2113	3333	632
SNORA84	2115	3710	2441
RNF146	2116	1426	7704
WDR38	2122	4488	1351
RPS26	2126	4379	1582
M6PRBP1	2128	1173	1328
RBL1	2130	3551	883
CNOT10	2132	1480	3288
PSMF1	2133	2048	1229
PDZK1IP1	2140	2438	5358
SECISBP2L	2143	2902	1966
OTUD5	2146	3859	2515
ZNF787	2148	1433	1331
VAMP1	2149	4002	3744
BMP2K	2150	1055	3301
TSEN15	2151	3059	2282
THAP1	2152	4287	3177
GDF11	2153	2482	1955
PMS2	2155	2980	2431
ACTR6	2156	2885	2917
FTH1	2158	3623	1697
SH3BGR	2160	2690	2377
IGF1R	2161	1579	3371
MTR	2164	1923	1607
TTC26	2165	3165	3927
CCDC45	2172	1906	2641
SCARNA2	2173	4181	1119
PAPSS2	2174	642	1163
SNX16	2176	3954	4374
CDK5	2178	4383	3711
PFDN4	2179	3791	1260
RPS14	2181	3073	3306
BCL2L2	2183	883	1137
MGST1	2185	573	1101
CRK	2188	1339	1325
EIF2B2	2191	2883	1520
FBXO11	2192	3169	5740
KCNN4	2195	2097	5042
GPAM	2198	1665	1274
RAB5B	2204	4368	1858
PWWP2A	2206	1123	1155
NOL3	2207	4098	1709
TUFT1	2208	4246	4053
C17orf75	2209	2352	1648
2010-03-06	2211	2177	1093
OBFC1	2214	2187	4399
KIAA0556	2216	2616	3228
ZNF775	2217	911	808
ASPSCR1	2218	2441	3395
ALOXE3	2219	1136	3583
C1orf163	2221	3955	2277
SCP2	2222	4073	3639
PTGS1	2223	995	4147
GATAD2A	2224	2782	2805
PLCE1	2225	1062	7772
LONP2	2226	3230	4731
POLDIP3	2227	3368	1414
RPS23	2228	957	3480
CXCL2	2231	52	1195
CDC20	2234	4378	5698
EIF2S2	2235	1731	1029
SAPS1	2236	2820	685
ZNF687	2237	1700	1369
PCSK9	2238	716	1809
TBX3	2239	3161	3211
THADA	2242	1073	1905
DIXDC1	2243	1301	2761
TMEM126B	2244	709	2760
INTS6	2245	1072	2140
SNAPC2	2247	4200	7045
ANKRD40	2249	1941	1175
STOM	2250	1199	3523
IQGAP1	2251	2774	7878
PPM1H	2254	3595	4971
SELPLG	2257	1489	5906
PITPNM1	2260	2006	1079
FAM105B	2262	3284	803
FNBP4	2263	3268	2754
G6PC3	2265	2104	1404
2010-09-08	2266	942	9694
RPP30	2267	3211	6204
SRP19	2268	2206	3905
RNF141	2270	2593	2752
ENTPD8	2271	2364	2895
BMPR2	2272	2787	6772
C15orf39	2274	2948	3567
FAM173A	2275	2576	5275
OAS1	2276	2933	6579
RTN4	2277	1432	2536
LOC554203	2278	2901	1803
NMNAT1	2281	1680	4041
RPS7	2282	2622	711
RPL5	2283	3877	1117
CDKN2B	2285	992	2439
TCEB3B	2288	547	2361
PRSS22	2294	1181	2244
BPGM	2295	1152	987
PCYT1A	2297	1728	945
C6orf108	2302	3003	1742
ARMC1	2306	2211	2025
LOC728613	2310	2525	2420
METTL10	2311	2161	2898
MSC	2315	724	3028
CCDC88B	2317	1291	1276
AARS2	2320	4096	2313
APC	2321	1349	4614
CXCL9	2323	566	2555
DUSP14	2324	1050	1788
SNORD104	2325	1845	1221
RWDD1	2328	496	1621
DRAP1	2330	1742	2759
BIRC3	2332	1976	1761
ZBTB45	2336	2630	1181
MCM3	2339	2295	2210
GMCL1	2344	3027	4845
C3orf43	2345	3001	1917
CDK5RAP2	2346	2310	925
CLCA2	2347	908	3641
EIF3B	2349	1137	1039
LIMD1	2351	4466	5416
NPAL1	2352	3082	2419
LSM11	2356	2450	3307
C12orf73	2358	2749	3062
ENTPD4	2360	1518	2215
KRCC1	2363	357	410
LMTK2	2364	3139	3174
JMJD1C	2365	2344	3725
COIL	2366	2478	2153
CLDN19	2368	1551	3843
SPRED2	2372	1064	1907
C19orf51	2374	2015	1227
SNAP23	2377	2825	1769
RTTN	2380	3870	6329
EEF1B2	2382	2898	7176
CPD	2384	2127	5297
PNPLA4	2387	551	565
NME2	2388	3895	3809
RPL13	2390	1970	3579
ITGB4	2391	2198	1223
COG3	2395	3005	3357
UBC	2397	2074	1766
GALK2	2401	2558	1397
COG7	2405	4085	4729
FN3KRP	2406	1822	7040
POLR2H	2408	2480	1431
GSTA4	2409	1271	1926
NXNL2	2411	1124	1347
CLIP4	2414	472	800
VTI1A	2417	1206	2589
HBA2	2419	906	2346
TSPAN31	2420	1394	2340
BCL2	2422	3036	6327
DOCK3	2423	1955	3680
EXOSC4	2424	3185	1565
FZR1	2426	2864	2951
BNIP2	2428	1942	3219
CLDN16	2434	1098	2844
DTWD2	2438	785	2849
KIAA0100	2440	4009	4743
NDUFAB1	2443	2950	2933
ARHGEF18	2444	446	811
MYLK2	2446	1140	2371
SLC41A1	2447	1410	2402
ZNF175	2449	2639	4531
KIAA0913	2452	3210	2896
DTYMK	2455	1296	8553
HELZ	2456	1067	5305
FAM102B	2460	966	3851
OXR1	2469	2322	3323
EED	2470	2463	1277
DENR	2473	3170	1959
ZNF254	2474	3172	7967
CEP120	2479	1565	1437
GPR87	2482	1104	5767
RAB13	2485	1415	2394
ARFGAP2	2488	4093	2592
NSUN4	2490	2292	1808
CEBPE	2491	3738	1048
RASA1	2495	760	1919
GUCY2E	2498	4049	4180
VPS11	2503	3780	5240
FAM104A	2505	2565	3089
CERK	2508	1863	6033
NUS1	2510	1682	4911
SLC1A7	2513	672	7551
ETFB	2514	2522	2656
PPP1R9B	2517	3649	3392
C7orf58	2520	2665	4366
ZBTB47	2521	1373	8559
NEU1	2522	3760	3915
RFT1	2526	3576	5759
RAB7L1	2534	1157	1478
RNF19B	2535	2238	1418
ACBD5	2538	3245	6199
CDC2	2544	4172	5208
NOSIP	2545	1091	694
SLC39A8	2547	1036	1010
TSNAX	2549	3546	1606
KIAA1012	2551	2535	3241
TRIM41	2556	831	2859
MNAT1	2558	2674	5258
STX12	2559	3520	1599
C1orf144	2563	4494	4809
C5orf26	2565	1434	805
TAF4	2566	1658	3824
CYB561D1	2567	2290	1539
MEOX1	2569	2734	3806
CASP2	2572	2220	2883
BIN2	2574	2488	9862
LOC286359	2577	4312	6515
ZBED4	2580	4095	8472
KIAA0182	2581	2927	1459
ATG16L1	2583	2849	4855
SRP14	2584	1229	5580
TBC1D8	2586	1488	4069
CASC4	2593	2063	8848
TGFB1	2594	782	2651
C19orf20	2595	1428	1882
POLQ	2597	4534	3888
TBCE	2598	3656	2532
OTUD7B	2600	2359	2086
DIP2C	2604	1203	5518
SMARCC1	2605	3414	2102
ETFA	2609	2744	2345
ZNF76	2610	1612	1924
UBD	2612	847	4893
CCDC44	2614	2884	1592
WTAP	2616	2982	4634
C12orf72	2618	1058	1579
CRKRS	2623	4305	1108
FAIM3	2624	1195	7578
PARK7	2625	1763	2080
C15orf29	2626	3391	1281
WDR18	2627	1346	3814
RHOQ	2628	2075	1339
SNORA69	2637	759	3625
HIST1H3B	2638	2740	3019
RNPC3	2641	3684	6732
C4orf34	2642	3569	6114
ZC3H4	2643	2100	10031
ZNF786	2644	4387	4370
THG1L	2648	2417	9170
TTLL1	2650	796	2379
RABGGTB	2651	1139	1420
C5AR1	2657	2324	3099
TCIRG1	2658	1882	5886
PDE3A	2662	3943	2459
NFIA	2664	1805	2082
TMEM51	2665	3247	2669
CENPH	2666	1827	2718
DPF3	2669	781	1396
NACC1	2671	2908	3816
C8orf59	2673	1615	2575
HOXA5	2675	3058	2432
BSG	2676	1125	1255
DNLZ	2679	2545	1503
BAT5	2683	1686	1492
SETD1A	2686	1995	1780
ST6GALNAC2	2695	1333	3238
GPR110	2697	1652	7697
UBR4	2701	2929	4810
AP4E1	2702	3142	2049
TWISTNB	2703	1712	2022
TMIGD1	2704	944	3803
PIR	2709	2747	3619
ATG4C	2710	3602	2391
FAF2	2711	1716	2309
NES	2712	2129	6061
DGCR8	2717	1702	3417
C14orf94	2718	2379	3068
R3HCC1	2723	4026	2321
TMC5	2724	1526	3076
CRBN	2727	2795	2293
DLST	2732	3707	3217
SNORA7B	2734	1095	3295
CHRNA5	2743	1769	3072
DNAJC28	2745	3220	1800
FBXO30	2748	2339	5165
RBL2	2749	1573	4732
CCDC101	2752	1466	3786
MTHFD1L	2754	1689	5808
FAM105A	2755	941	1240
SYNPO	2758	970	1559
KIAA0564	2759	4340	7380
MRPL49	2760	2826	2455
SIPA1L3	2763	1605	3405
TRMT2A	2765	2257	7100
GDA	2767	3273	4379
CXCL17	2772	834	6001
C20orf46	2782	1209	8446
MRPS24	2784	2637	4363
KIAA1429	2792	1817	2576
ADRBK1	2796	4050	2597
KIAA1737	2801	3352	2774
ARF1	2804	1520	3657
C1orf177	2816	3167	10108
HNRNPUL1	2822	2082	7483
NAG	2823	3471	3873
CLK1	2824	3020	6416
DNAJB4	2825	2846	9557
PBX3	2828	3842	3187
HES1	2829	3129	4089
SPNS1	2837	2682	3787
SPTAN1	2838	2667	3188
C14orf147	2839	1498	5914
INF2	2842	2835	1768
SMC4	2843	539	2551
WDR44	2845	1786	4277
PYGO2	2848	1066	2180
SERPINE1	2849	3345	2023
SLC7A5	2857	4237	3233
LOC100131551	2864	1362	822
ARHGEF1	2865	1115	3603
C19orf28	2866	1567	1790
SNX10	2868	2730	3503
XYLB	2869	3071	5415
FBXW2	2870	2738	2741
LIN7C	2874	1547	6538
GPR56	2875	3879	2246
MGC72080	2883	597	4918
ZC3H3	2884	2632	1383
PSTPIP2	2889	1823	7461
IL13RA1	2890	947	4547
PMS2L3	2892	2878	3173
HTR1D	2896	4492	8996
USP49	2897	2430	2725
HEG1	2899	1337	1487
PRAF2	2902	1818	4800
TRAF5	2906	2174	4833
ANKRD11	2907	3048	1872
ZNF408	2915	1303	989
SH3BP5L	2917	1864	3870
LIMK1	2919	4104	3505
WASL	2920	4326	6167
PDRG1	2922	3425	2372
JMJD2C	2926	1187	1850
COX7A2L	2932	4415	1904
TDRD3	2933	3902	6253
ILF2	2934	3357	1473
PRPH	2935	948	3963
TTC21B	2937	1738	5404
SIPA1	2942	2850	4176
AMOTL1	2945	1696	6943
RFESD	2947	2226	2205
C1orf198	2951	1569	4579
CWC15	2953	3218	6552
SCFD1	2954	1739	3557
SLFN12	2955	1090	2150
FOXC2	2956	788	1525
NDUFC1	2957	4365	4336
CDC37L1	2958	1249	1932
STX17	2960	2316	3719
SDC3	2964	2276	3630
RBP3	2967	443	988
JPH2	2969	4508	8451
DUSP12	2971	4036	3651
ESPNL	2972	2877	4073
NSUN6	2975	3075	8725
HUS1	2976	1444	2316
SEC24B	2978	2563	5772
ZNF18	2983	3528	2793
LRP1	2984	2552	7363
C1GALT1	2987	776	3502
C10orf119	2990	1992	2333
ZMIZ1	2995	3385	5214
MAOA	2996	3813	3622
LOC284009	3000	4457	7024
C1orf86	3001	3347	3267
ZNF747	3009	2397	2484
PSAT1	3011	2347	4380
ADAMTS6	3015	1045	3691
SLC41A3	3017	2137	3890
TMEM209	3018	3104	3175
CENPA	3027	3111	1480
SSBP1	3041	1604	1309
ARPM1	3044	1211	2418
TOMM22	3048	1423	6705
ZNF669	3050	1302	2992
FBXO34	3051	3099	2922
CARD16	3056	963	2129
PI3	3063	2636	2511
LOC100270746	3064	3216	1305
MTMR11	3065	4084	2679
MAP2K2	3070	4512	7468
UBLCP1	3071	3363	3017
SUDS3	3074	1522	2342
C1orf2	3076	1406	3442
ZNF323	3078	4230	4110
AMPD2	3080	2221	5072
C7orf47	3086	1550	3506
SGPP1	3088	821	5259
SMPD4	3089	4147	8536
NRXN2	3094	3937	7791
PPP1R2	3095	1418	2552
PDCD7	3097	2981	1865
HOXA13	3099	3156	9209
PFAS	3100	2888	2353
LASP1	3101	2213	3584
C21orf63	3102	2011	7096
FTL	3111	2424	2959
MOSC2	3117	1684	5727
HSDL2	3121	2395	5200
CDC42EP2	3122	1578	4174
HNRNPH1	3126	3858	3165
TRIML2	3127	670	3689
HMP19	3128	2814	4350
EPHA2	3142	3511	2382
PGGT1B	3147	872	6128
RSAD1	3150	1949	2255
LAPTM4B	3156	1083	2577
INPP5B	3157	2824	1889
MRPL22	3159	1832	2564
C10orf75	3160	1078	3334
TEX264	3161	1499	4082
EPGN	3162	1388	5435
BTBD2	3165	2255	5639
USF1	3167	3820	4058
HDAC8	3170	1117	2972
CRYGN	3172	3750	7268
BRWD3	3173	3526	4546
CRADD	3179	971	873
SLC20A1	3182	1202	5747
PCYOX1	3189	2758	4846
CBLL1	3193	2138	3924
EDN1	3196	2023	4107
ENSA	3199	2166	2984
THOC5	3200	3651	2966
NAE1	3210	2555	3378
FAM160B1	3215	1242	4953
ZNF496	3216	3208	8524
ACVRL1	3218	1459	8300
IL28RA	3219	4164	9000
SGOL2	3223	2696	7174
ICOSLG	3224	178	4273
PSMD1	3226	2123	7179
ITGB8	3229	2729	5811
OCEL1	3231	1888	2157
AGGF1	3233	1839	3164
TSC1	3234	2516	1387
TRIP11	3235	3876	2237
PI4KB	3236	4232	2681
AMIGO2	3245	1160	3347
PACS1	3247	1379	1392
FAM86C	3256	2893	7335
SNX3	3261	1131	2726
ZNF529	3262	4051	4773
DGAT2	3266	3850	3345
PDCD4	3268	2716	4163
RAD54L	3271	3806	1334
XRN1	3274	2426	2299
TMEM150	3278	1765	2407
CANT1	3282	1453	6318
ZNF672	3283	1533	2008
ZBTB34	3284	3729	2032
RPS15A	3285	2872	1707
MLPH	3288	4042	8550
CAND1	3289	4395	3553
ANGPTL1	3291	434	856
C1orf9	3293	3487	2817
PRDX1	3295	1735	1891
UCHL3	3298	2422	2769
KIF11	3300	3666	4671
RSHL1	3302	3674	5043
FBXO46	3303	2710	6685
C21orf91	3305	1315	2965
PLCXD2	3307	1623	2705
ZWINT	3309	2078	5207
C14orf4	3315	1248	3977
ZFP161	3322	2719	8401
PRMT1	3326	3074	2161
RPS6KB2	3328	2599	1948
DPYD	3332	1723	4817
TYK2	3334	3725	2801
MRPL40	3338	1773	3261
CUL3	3346	2873	5102
MED23	3349	4208	1743
ARRDC3	3353	1856	2848
SRI	3356	2960	4643
C14orf166	3361	3163	5569
FBXO31	3366	2202	1401
C7orf51	3367	4357	8671
HEY1	3368	2321	3518
JAK2	3369	623	3935
PET112L	3371	2990	5125
DNAJC13	3372	1724	8573
C11orf16	3377	1919	7323
PRDM1	3379	422	1684
GOLGA1	3380	2128	1629
UQCRC2	3387	4504	2245
CCDC43	3391	3188	3391
C14orf145	3394	4046	2468
ZNF592	3397	2818	2476
TFAP2A	3399	3788	2426
GTPBP8	3409	1264	1062
C7orf26	3410	4193	5809
FBXL15	3412	1730	4397
NAPRT1	3414	4140	8214
SLC9A1	3418	2303	854
CUL7	3420	3481	4902
ERGIC2	3424	2688	2604
CEBPD	3426	1247	5827
LPCAT3	3427	1828	1134
CARD14	3432	951	2644
EEF2	3434	4363	4249
NEU3	3447	4176	7803
ENAH	3451	783	5729
GOLGA3	3457	3992	2919
AARSD1	3463	1430	8393
IFRD1	3465	1378	4132
ZNF490	3468	2388	2953
EHBP1L1	3472	3095	6937
CMAH	3473	1096	2566
EIF5	3474	1170	5578
ZBTB8	3477	1710	2975
RBPMS	3485	4436	5184
CRY2	3488	3241	6216
CHKA	3490	2575	7801
RAD52	3493	3229	2130
NUDT18	3495	3919	6863
TSG101	3496	1768	5223
PHLDA2	3497	2996	3735
SFRS15	3499	2548	2514
MON2	3501	1307	2137
TLE2	3502	2439	375
SEC13	3513	3790	1009
ZBTB26	3514	1523	1570
DOCK1	3519	4032	8738
AMOTL2	3520	2503	1914
PSMC6	3522	1141	2921
HCG27	3524	2334	2861
GTF2IRD1	3526	968	3026
PTPLB	3527	2598	5763
PIGO	3529	2026	4143
WHSC1L1	3530	3312	3517
TINF2	3531	2468	1961
B3GNT3	3539	2836	7479
STK4	3542	562	1411
NUDT19	3552	3542	5039
TXNIP	3553	4300	746
CCND3	3565	2113	6143
LOC374443	3568	2791	3745
FIZ1	3569	3197	4783
TES	3571	1119	2319
DNAJC7	3573	4412	3237
RGS10	3579	1546	6921
PTTG1	3584	3802	7675
CALD1	3585	1328	3926
TM4SF4	3589	3190	2840
XRCC2	3590	2360	6861
EIF3F	3592	2715	1019
TLCD1	3594	1037	2149
C14orf93	3595	1189	3214
CENPJ	3597	3265	6250
WWC3	3599	1162	8980
TRAF6	3600	3835	8748
TPCN2	3601	1015	1575
ANKH	3603	3882	3013
DDX59	3605	730	1477
PRMT7	3607	4225	4475
MIOS	3608	2411	5168
C11orf46	3611	3498	4405
RNF160	3612	1929	1992
MICA	3614	2056	2429
ZNF107	3620	2821	9742
EXOSC6	3622	2057	2934
C2orf29	3625	2372	5401
ZNF273	3628	2649	9743
AKIRIN1	3629	1741	2670
RTEL1	3631	4451	3107
MTHFD2L	3634	4307	6115
TMEM109	3642	1216	8751
CLDN11	3647	2764	5769
JARID1C	3649	1830	1415
TTC15	3650	3256	3871
[truncated: 653 more rows]
